# Supplementary material for: miR-101 Suppresses Vascular Endothelial Growth Factor C That Inhibits Migration and Invasion and Enhances Cisplatin Chemosensitivity of Bladder Cancer Cells
Source: PLoS One. 2015 Feb 6;10(2):e0117809. doi: 10.1371/journal.pone.0117809 (PMC4320037; doi:10.1371/journal.pone.0117809)
Supplement: S1 Table — (XLSX) [file pone.0117809.s003.xlsx]

## Sheet: 实验数据分析
group
group1	miR-101-up and VEGF-C3utr
group2	miR-101-up and VEGF-C3utr
group3	nc and VEGF-C3utr
group4	nc and VEGF-C3utr
一、raw data
	group	1	2	3	4	5			group	1	2	3	4	5
firefly luminescence	group1	20053	20669	20444	21977	20001		Renilla luminescence	group1	487706	490355	491085	494987	491021
	group2	26795	28056	29057	28007	27394			group2	479959	478529	481391	473555	464630
	group3	39015	40235	38536	39161	41601			group3	684883	695087	708051	694173	704182
	group4	51475	50274	50933	49002	49418			group4	865936	854660	868773	853483	863583
二、statistic analysis：firefly /Renilla luminescence=firefly Luciferase value/Renilla Luciferase value
	group	1	2	3	4	5
firefly /Renilla luminescence	group1	0.041117	0.0421511	0.0416303	0.0443991	0.0407335
	group2	0.0558277	0.0586297	0.0603605	0.059142	0.0589587
	group3	0.0569659	0.0578848	0.0544255	0.0564139	0.0590771
	group4	0.0594443	0.0588234	0.0586264	0.0574141	0.0572244
firefly /Renilla luminescence	group	AVERAGE	STDEV.
	1	0.0420062	0.0014404
	2	0.0585837	0.00167385
	3	0.0569534	0.00173632
	4	0.0583065	0.00095282
T-Test：	group	P VALUE
	1 VS 2	2.03913e-07
